# Supplementary material for: Evaluation of Bacterial Diversity and Evolutionary Dynamics of Gut Bifidobacterium longum Isolates Obtained from Older Individuals in Hubei Province, China
Source: Microbiol Spectr. 2022 Jan 19;10(1):e01442-21. doi: 10.1128/spectrum.01442-21 (PMC8768838; doi:10.1128/spectrum.01442-21)
Supplement: SUPPLEMENTAL FILE 1 — Supplemental material. Download SPECTRUM01442-21_Supp_1_seq9.xlsx, XLSX file, 0.01 MB [file spectrum01442-21_supp_1_seq9.xlsx]

## Sheet: Sheet1
Table S1: Sequence abundance and microbial diversity in the 42 stool samples from the elderly. The cutoﬀ level for OTUs was 0.03. Observed species, Chao1, Shannon, and Simpson indices were calculated when the sequencing depth was 36,010 reads.
Sample	Index of				Number of
	Shannon	Simpson	Observed_species	Chao1	reads	OTUs	phylum	class	order	family	genus
ES01	8.48	0.99	3517.93	5529.32	52385	6066	7	16	21	38	77
ES02	9.45	0.99	5415.94	10432.9	53945	9500	8	17	19	45	84
ES03	9	0.98	5244.08	9521.83	42289	8148	5	13	22	45	69
ES04	7.18	0.97	2602.14	4666.53	50548	4442	6	12	15	31	53
ES05	8.03	0.98	3346.1	5417.8	45813	5215	7	14	14	33	50
ES06	9.13	0.98	5585.52	10646.8	60811	9751	6	14	15	30	56
ES07	9.25	0.99	5413.61	10582.9	61870	9602	6	14	18	38	67
ES08	9.01	0.99	5281.47	10439.9	63092	10135	9	18	20	42	74
ES09	3.94	0.76	662.79	865.02	45153	1663	7	13	15	32	41
ES10	7.94	0.98	2509.55	3932.87	46429	4001	8	15	15	35	45
ES11	8.12	0.98	3243.52	5504.69	51904	5066	7	14	15	32	60
ES12	7.75	0.98	2909.24	4882.43	45589	4332	6	14	15	33	53
ES13	8.05	0.97	3894.86	7599.67	51041	6177	8	14	21	46	69
ES14	9.25	0.99	5442.11	9962.56	39129	7536	10	21	25	50	82
ES15	4.68	0.85	933.19	1174.79	42388	2027	7	17	18	36	54
ES16	7.43	0.95	3111.14	4626.52	40647	5039	9	20	28	60	115
ES17	8.33	0.99	3246.3	5822.66	36879	4105	8	15	20	44	67
ES18	8.62	0.99	3788.27	6280.56	53444	6546	6	16	20	38	67
ES19	9.44	0.99	4865.36	8545.93	51630	7722	8	16	18	38	62
ES20	8.65	0.98	4331.68	7677.27	51962	7315	7	14	16	39	61
ES21	9.09	0.99	4505.38	7466.94	46460	6776	7	16	17	32	54
ES22	8.92	0.99	4515.17	8249.31	50065	7021	6	16	18	41	61
Average±SD	8.17±	0.97±	3834.79±	6810.42±	49248.77±	6281.14±	7.18±	15.41±	18.41±	39.00±	64.59±
	1.41	0.05	1399.31	2882.08	7045.35	2371.49	1.22	2.22	3.57	7.28	15.88
XY01	9.04	0.99	5225.62	8958.74	49741	9311	9	20	25	56	85
XY02	8.6	0.99	4226.42	8247.99	42265	5827	8	16	21	49	83
XY03	9.56	0.99	5966.92	10015.6	57859	13484	13	24	30	62	104
XY04	8.41	0.96	5305.44	9017.05	42618	9207	12	23	27	56	90
XY05	9.61	0.99	5929.23	10863	48252	10161	11	20	22	47	88
XY06	8.52	0.97	5416.38	10545.3	46149	8972	10	19	23	47	80
XY07	8.72	0.99	4762.77	10101.4	61618	9091	9	20	24	47	79
XY08	10.04	1	6397.05	11699.6	47401	9796	7	16	19	40	63
XY09	9.66	0.99	6596.98	12994.3	54975	11432	9	20	24	48	77
XY10	9.12	0.99	5519.69	11369.8	54224	8776	6	15	19	44	71
XY11	9.3	0.99	5604	11007.5	67654	10695	11	20	22	46	87
XY12	9.47	0.99	6156.75	11778.9	62885	11237	6	14	17	37	51
XY13	7.93	0.97	3942.56	7269.17	40848	5512	7	17	13	32	55
XY14	9.88	0.99	6842.82	13533.4	54076	11431	7	16	19	41	68
XY15	8.82	0.98	5498.47	9613.94	43901	9389	9	19	22	51	80
XY16	9.14	0.99	5384	10080.6	46593	8009	8	18	23	47	72
XY17	8.3	0.99	4045.92	8194.35	44635	6062	8	18	20	46	77
XY18	9.31	0.98	6588.07	13107.4	56561	11234	10	21	27	54	78
XY19	9.41	0.99	5385.58	10808.7	44945	7515	9	18	24	48	75
XY20	7.53	0.95	3608.93	6360.27	43256	5526	9	21	26	54	74
Average±SD	9.02±	0.98±	5420.18±	10278.35±	50522.80±	9133.35±	8.90±	18.75±	22.35±	47.60±	76.85±
	0.66	0.01	921.69	1911.86	7754.9	2211.17	1.89	2.59	3.9	6.96	12.04
