# Supplementary material for: Evaluation of Bacterial Diversity and Evolutionary Dynamics of Gut Bifidobacterium longum Isolates Obtained from Older Individuals in Hubei Province, China
Source: Microbiol Spectr. 2022 Jan 19;10(1):e01442-21. doi: 10.1128/spectrum.01442-21 (PMC8768838; doi:10.1128/spectrum.01442-21)
Supplement: SUPPLEMENTAL FILE 2 — Supplemental material. Download SPECTRUM01442-21_Supp_2_seq10.xlsx, XLSX file, 0.01 MB [file spectrum01442-21_supp_2_seq10.xlsx]

## Sheet: Sheet1
Table S2: NCBI Blastn of the 16S rRNA gene sequence of bifidobacterial strains isolated from the guts of the elderly, along with their phenotypic information.
Strains	Accession numbers	Closest type strains	Similarity (%)	Sites*	Catalase	Gram	F6PPK**
HBUAS55051	MH681640	Bifidobacterium bifidum DSM 20456	99	ES	Positive	Negative	Positive
HBUAS55058	MH681647	Bifidobacterium bifidum DSM 20456	99	ES	Positive	Negative	Positive
HBUAS55054	MH681643	Bifidobacterium dentium DSM 20436	100	ES	Positive	Negative	Positive
HBUAS55055	MH681644	Bifidobacterium dentium strain B764	99	ES	Positive	Negative	Positive
HBUAS55052	MH681641	Bifidobacterium longum subsp. longum JCM 1217	99	ES	Positive	Negative	Positive
HBUAS55053	MH681642	Bifidobacterium longum subsp. longum JCM 1217	99	ES	Positive	Negative	Positive
HBUAS55062	MH681651	Bifidobacterium longum subsp. longum JCM 1217	99	ES	Positive	Negative	Positive
HBUAS55056	MH681645	Bifidobacterium pseudocatenulatum DSM 20438	99	ES	Positive	Negative	Positive
HBUAS55057	MH681646	Bifidobacterium pseudocatenulatum DSM 20438	100	ES	Positive	Negative	Positive
HBUAS55059	MH681648	Bifidobacterium pseudocatenulatum DSM 20438	100	ES	Positive	Negative	Positive
HBUAS55060	MH681649	Bifidobacterium pseudocatenulatum DSM 20438	100	ES	Positive	Negative	Positive
HBUAS55061	MH681650	Bifidobacterium pseudocatenulatum DSM 20438	99	ES	Positive	Negative	Positive
HBUAS55022	MH685138	Bifidobacterium adolescentis strain ATCC 15703	99	XY	Positive	Negative	Positive
HBUAS55003	MH685119	Bifidobacterium bifidum DSM 20456	99	XY	Positive	Negative	Positive
HBUAS55036	MH685152	Bifidobacterium bifidum DSM 20456	99	XY	Positive	Negative	Positive
HBUAS55046	MH685162	Bifidobacterium bifidum DSM 20456	99	XY	Positive	Negative	Positive
HBUAS55018	MH685134	Bifidobacterium bifidum DSM 20456T	99	XY	Positive	Negative	Positive
HBUAS55004	MH685120	Bifidobacterium dentium DSM 20436	99	XY	Positive	Negative	Positive
HBUAS55005	MH685121	Bifidobacterium dentium DSM 20436	99	XY	Positive	Negative	Positive
HBUAS55012	MH685128	Bifidobacterium dentium DSM 20436	99	XY	Positive	Negative	Positive
HBUAS55031	MH685147	Bifidobacterium dentium DSM 20436	99	XY	Positive	Negative	Positive
HBUAS55019	MH685135	Bifidobacterium faecale strain CU3-7	98.83	XY	Positive	Negative	Positive
HBUAS55035	MH685151	Bifidobacterium faecale strain CU3-7	99	XY	Positive	Negative	Positive
HBUAS55043	MH685159	Bifidobacterium longum strain KCTC 3128	99	XY	Positive	Negative	Positive
HBUAS55010	MH685126	Bifidobacterium longum subsp. longum JCM 11342	99	XY	Positive	Negative	Positive
HBUAS55033	MH685149	Bifidobacterium longum subsp. longum JCM 11342	99	XY	Positive	Negative	Positive
HBUAS55002	MH685118	Bifidobacterium longum subsp. longum JCM 1217	99.72	XY	Positive	Negative	Positive
HBUAS55006	MH685122	Bifidobacterium longum subsp. longum JCM 1217	99	XY	Positive	Negative	Positive
HBUAS55007	MH685123	Bifidobacterium longum subsp. longum JCM 1217	99	XY	Positive	Negative	Positive
HBUAS55009	MH685125	Bifidobacterium longum subsp. longum JCM 1217	99	XY	Positive	Negative	Positive
HBUAS55011	MH685127	Bifidobacterium longum subsp. longum JCM 1217	99	XY	Positive	Negative	Positive
HBUAS55013	MH685129	Bifidobacterium longum subsp. longum JCM 1217	99	XY	Positive	Negative	Positive
HBUAS55014	MH685130	Bifidobacterium longum subsp. longum JCM 1217	99	XY	Positive	Negative	Positive
HBUAS55016	MH685132	Bifidobacterium longum subsp. longum JCM 1217	99	XY	Positive	Negative	Positive
HBUAS55017	MH685133	Bifidobacterium longum subsp. longum JCM 1217	99	XY	Positive	Negative	Positive
HBUAS55020	MH685136	Bifidobacterium longum subsp. longum JCM 1217	99	XY	Positive	Negative	Positive
HBUAS55037	MH685153	Bifidobacterium longum subsp. longum JCM 1217	99	XY	Positive	Negative	Positive
HBUAS55047	MH685163	Bifidobacterium longum subsp. longum JCM 1217	99	XY	Positive	Negative	Positive
HBUAS55024	MH685140	Bifidobacterium longum subsp. longum JCM 1217	99	XY	Positive	Negative	Positive
HBUAS55025	MH685141	Bifidobacterium longum subsp. longum JCM 1217	99	XY	Positive	Negative	Positive
HBUAS55026	MH685142	Bifidobacterium longum subsp. longum JCM 1217	99	XY	Positive	Negative	Positive
HBUAS55027	MH685143	Bifidobacterium longum subsp. longum JCM 1217	99	XY	Positive	Negative	Positive
HBUAS55030	MH685146	Bifidobacterium longum subsp. longum JCM 1217	99	XY	Positive	Negative	Positive
HBUAS55034	MH685150	Bifidobacterium longum subsp. longum JCM 1217	99	XY	Positive	Negative	Positive
HBUAS55040	MH685156	Bifidobacterium longum subsp. longum JCM 1217	99	XY	Positive	Negative	Positive
HBUAS55041	MH685157	Bifidobacterium longum subsp. longum JCM 1217	99	XY	Positive	Negative	Positive
HBUAS55042	MH685158	Bifidobacterium longum subsp. longum JCM 1217	99	XY	Positive	Negative	Positive
HBUAS55045	MH685161	Bifidobacterium longum subsp. longum JCM 1217	99	XY	Positive	Negative	Positive
HBUAS55049	MH685165	Bifidobacterium longum subsp. longum JCM 1217	99	XY	Positive	Negative	Positive
HBUAS55032	MH685148	Bifidobacterium longum subsp. longum YIT 12147	99	XY	Positive	Negative	Positive
HBUAS55001	MH685117	Bifidobacterium pseudocatenulatum DSM 20438	99	XY	Positive	Negative	Positive
HBUAS55008	MH685124	Bifidobacterium pseudocatenulatum DSM 20438	99	XY	Positive	Negative	Positive
HBUAS55015	MH685131	Bifidobacterium pseudocatenulatum DSM 20438	100	XY	Positive	Negative	Positive
HBUAS55021	MH685137	Bifidobacterium pseudocatenulatum DSM 20438	99	XY	Positive	Negative	Positive
HBUAS55023	MH685139	Bifidobacterium pseudocatenulatum DSM 20438	99	XY	Positive	Negative	Positive
HBUAS55028	MH685144	Bifidobacterium pseudocatenulatum DSM 20438	99	XY	Positive	Negative	Positive
HBUAS55029	MH685145	Bifidobacterium pseudocatenulatum DSM 20438	99	XY	Positive	Negative	Positive
HBUAS55038	MH685154	Bifidobacterium pseudocatenulatum DSM 20438	99	XY	Positive	Negative	Positive
HBUAS55039	MH685155	Bifidobacterium pseudocatenulatum DSM 20438	100	XY	Positive	Negative	Positive
HBUAS55044	MH685160	Bifidobacterium pseudocatenulatum DSM 20438	99	XY	Positive	Negative	Positive
HBUAS55048	MH685164	Bifidobacterium pseudocatenulatum DSM 20438	99	XY	Positive	Negative	Positive
HBUAS55050	MH685166	Bifidobacterium pseudocatenulatum DSM 20438	99	XY	Positive	Negative	Positive
