# Supplementary material for: Evaluation of Bacterial Diversity and Evolutionary Dynamics of Gut Bifidobacterium longum Isolates Obtained from Older Individuals in Hubei Province, China
Source: Microbiol Spectr. 2022 Jan 19;10(1):e01442-21. doi: 10.1128/spectrum.01442-21 (PMC8768838; doi:10.1128/spectrum.01442-21)
Supplement: SUPPLEMENTAL FILE 3 — Supplemental material. Download SPECTRUM01442-21_Supp_3_seq11.xlsx, XLSX file, 0.04 MB [file spectrum01442-21_supp_3_seq11.xlsx]

## Sheet: Sheet1
Table S3: Characteristics, allelic profiles, sequence types (STs), and clonal complexes (CCs) of the examined strains. Isolates HBUAS55052–HBUAS55049 are from the present study; for the other isolates, genome sequences were obtained from the NCBI database.
Isolation no.	Sequence type	Clonal Complex	BURST Groups	Allelic profile						Country	Isolation source	Accession no. for
				clpC	fusA	ileS	purF	rplB	rpoB			16S rRNA/genome
HBUAS55052	1	singleton	singleton	1	1	1	1	1	1	China	Human_stool	MH681641
HBUAS55053	2	CC1	BG1	2	2	2	2	2	2	China	Human_stool	MH681642
HBUAS55062	2	CC1	BG1	2	2	2	2	2	2	China	Human_stool	MH681651
HBUAS55002	3	CC1	BG1	2	3	3	3	2	3	China	Human_stool	MH685118
HBUAS55006	4	CC9	BG7	3	4	4	3	2	4	China	Human_stool	MH685122
HBUAS55007	5	CC9	BG7	4	5	4	3	2	4	China	Human_stool	MH685123
HBUAS55009	6	singleton	singleton	5	6	5	2	3	1	China	Human_stool	MH685125
HBUAS55010	7	singleton	singleton	2	7	3	4	4	5	China	Human_stool	MH685126
HBUAS55011	8	singleton	singleton	6	8	6	5	5	1	China	Human_stool	MH685127
HBUAS55013	9	CC1	BG1	2	9	7	6	2	2	China	Human_stool	MH685129
HBUAS55014	10	singleton	singleton	2	10	6	6	6	6	China	Human_stool	MH685130
HBUAS55016	11	singleton	singleton	5	11	3	2	7	7	China	Human_stool	MH685132
HBUAS55024	12	singleton	singleton	7	12	1	2	8	2	China	Human_stool	MH685140
HBUAS55025	13	singleton	singleton	8	13	1	2	1	2	China	Human_stool	MH685141
HBUAS55026	14	CC1	BG1	2	1	8	2	1	2	China	Human_stool	MH685142
HBUAS55030	15	singleton	singleton	9	14	2	7	9	8	China	Human_stool	MH685146
HBUAS55032	16	singleton	singleton	9	15	9	8	10	9	China	Human_stool	MH685147
HBUAS55033	17	singleton	singleton	10	16	1	9	11	1	China	Human_stool	MH685149
HBUAS55034	18	CC1	BG1	2	17	1	10	2	1	China	Human_stool	MH685150
HBUAS55041	19	CC2	BG2	11	2	10	11	12	1	China	Human_stool	MH685157
HBUAS55042	20	CC2	BG2	11	2	11	12	2	1	China	Human_stool	MH685158
HBUAS55043	21	singleton	singleton	12	18	3	13	2	2	China	Human_stool	MH685159
HBUAS55045	22	CC2	BG2	11	19	10	12	13	1	China	Human_stool	MH685161
HBUAS55047	23	singleton	singleton	11	20	10	12	14	10	China	Human_stool	MH685163
HBUAS55017	24	CC2	BG2	11	2	10	12	2	1	China	Human_stool	MH685133
HBUAS55020	24	CC2	BG2	11	2	10	12	2	1	China	Human_stool	MH685136
HBUAS55027	24	CC2	BG2	11	2	10	12	2	1	China	Human_stool	MH685143
HBUAS55037	24	CC2	BG2	11	2	10	12	2	1	China	Human_stool	MH685153
HBUAS55040	24	CC2	BG2	11	2	10	12	2	1	China	Human_stool	MH685156
HBUAS55049	24	CC2	BG2	11	2	10	12	2	1	China	Human_stool	MH685165
Su_851	25	singleton	singleton	13	21	12	14	15	11	others	pig_stool	WHVJ0100000
ATCC_55813	26	CC1	BG1	2	2	1	6	2	1	others	human_stool	ACHI01000000
MCC10042	26	CC1	BG1	2	2	1	6	2	1	Japan	human_stool	SHQT01000000
NCC2705	27	singleton	singleton	2	1	3	15	16	2	Switzerland	human_stool	AE014295
DJO10A	28	CC1	BG1	2	22	13	13	16	12	USA	human_stool	CP000605
BIC1206122787	29	singleton	singleton	14	23	14	16	17	13	Switzerland	human_blood	CCWN01000000
BIC1401111250	29	singleton	singleton	14	23	14	16	17	13	Switzerland	human_blood	CCWP01000000
Bifido_S1	29	singleton	singleton	14	23	14	16	17	13	Norway	human_blood	FTRM01000000
PC1	29	singleton	singleton	14	23	14	16	17	13	Norway	human_blood	FTRN01000000
PC4	29	singleton	singleton	14	23	14	16	17	13	Norway	human_blood	FTRR01000000
DSM_20088	29	singleton	singleton	14	23	14	16	17	13	others	human_stool	JDTT01000000
MGYG_HGUT_01292	29	singleton	singleton	14	23	14	16	17	13	UK	human_stool	LR698953
6	29	singleton	singleton	14	23	14	16	17	13	others	others	LR655210
BIB1401242951	29	singleton	singleton	14	23	14	16	17	13	Switzerland	others	CCWU01000000
BIB1401272845a	29	singleton	singleton	14	23	14	16	17	13	Switzerland	others	CCWR01000000
BIB1401272845b	29	singleton	singleton	14	23	14	16	17	13	Switzerland	others	CCWT01000000
BIC1307292462	29	singleton	singleton	14	23	14	16	17	13	Switzerland	others	CCWO01000000
BIC1401212621a	29	singleton	singleton	14	23	14	16	17	13	Switzerland	others	CCWS01000000
BIC1401212621b	29	singleton	singleton	14	23	14	16	17	13	Switzerland	others	CCWQ01000000
CMCC_P0001	30	singleton	singleton	15	24	2	17	18	14	China	human	APVE01000000
BXY01	30	singleton	singleton	15	24	2	17	18	14	China	human_stool	CP008885
JDM301	30	singleton	singleton	15	24	2	17	18	14	others	human_stool	CP002010
CCUG_52486	31	CC1	BG1	2	25	1	6	2	1	USA	human_stool	ABQQ01000000
BBMN68	32	CC1	BG1	16	2	3	2	2	1	China	human_stool	CP002286
12_1_47BFAA	33	CC1	BG1	17	2	6	2	2	1	USA	human	ADCN01000000
D2957	34	CC1	BG1	18	1	1	2	2	1	others	human	AQGL01000000
AF13_34	34	CC1	BG1	18	1	1	2	2	1	China	human_stool	QRZY01000000
AF13_41	34	CC1	BG1	18	1	1	2	2	1	China	human_stool	QRZU01000000
DSM_20219	34	CC1	BG1	18	1	1	2	2	1	others	human_stool	FNRW01000000
157F	35	CC1	BG1	2	26	6	13	2	15	others	others	AP010890
F8	36	singleton	singleton	2	1	15	6	16	16	others	human_stool	FP929034
KACC_91563	37	CC1	BG1	2	27	2	3	2	1	Korea	human_stool	CP002794
2_2B	38	CC1	BG1	2	22	3	2	16	1	Russia	human_stool	AJTJ01000000
35B	38	CC1	BG1	2	22	3	2	16	1	Russia	human_stool	AJTI01000000
1_6B	39	CC1	BG1	19	1	1	2	2	1	Russia	human_stool	AJTF01000000
44B	40	CC1	BG1	20	1	15	2	2	1	Russia	human_stool	AJTM01000000
AGR2137	41	singleton	singleton	21	28	16	14	15	17	others	cattle_stool	ATWX01000000
E18	42	CC1	BG1	18	2	17	2	2	2	others	human_stool	CM002287
EK5	43	CC1	BG1	2	2	1	13	2	1	Russia	human_stool	JNWC01000000
TM01_1	43	CC1	BG1	2	2	1	13	2	1	China	human_stool	QSQH01000000
17_1B	44	CC1	BG1	2	22	17	13	2	1	Russia	human	JNVZ01000000
JCM_11343	44	CC1	BG1	2	22	17	13	2	1	Japan	human_stool	CP062940
72B	45	CC1	BG1	2	2	17	13	16	1	Russia	human_stool	JNWA01000000
7_1B	46	CC1	BG1	18	2	1	2	2	18	Russia	human_stool	JNVY01000000
1_5B	47	CC1	BG1	19	29	1	2	2	1	Russia	human_stool	JNVX01000000
Bi_26	48	singleton	singleton	22	30	18	18	19	19	USA	human_stool	CP054425
BI_G201	48	singleton	singleton	22	30	18	18	19	19	China	human_stool	JABNND010000000
BIO5478	48	singleton	singleton	22	30	18	18	19	19	others	human_stool	WBNV01000000
EK3	48	singleton	singleton	22	30	18	18	19	19	Russia	human_stool	JNWB01000000
EK13	49	CC1	BG1	2	31	19	3	2	1	Russia	human_stool	JNWD01000000
DSM_20211	50	singleton	singleton	23	32	20	19	15	8	others	pig_stool	JDUC01000000
GT15	51	CC1	BG1	2	1	1	13	2	1	Russia	human_stool	CP006741
VMKB44	52	CC1	BG1	2	1	21	13	2	1	Russia	human_stool	JRWN01000000
105_A	53	CC1	BG1	2	2	1	13	20	20	others	human_stool	AP014658
CECT_7347	54	CC1	BG1	2	2	13	13	2	21	others	human_stool	CALH01000000
BLOI2	55	CC1	BG1	2	2	1	20	2	22	Italy	human_stool	LFDU01000000
1888B	56	singleton	singleton	24	33	22	21	21	23	Italy	human_stool	NAQJ01000000
BT1	56	singleton	singleton	24	33	22	21	21	23	Korea	human_stool	CP010411
1898B	57	CC1	BG1	17	22	23	13	2	22	Italy	human_stool	JACZEK010000000
BG7	57	CC1	BG1	17	22	23	13	2	22	Korea	human_stool	CP010453
NCIMB8809	58	CC1	BG1	2	2	24	22	2	1	others	human_stool	CP011964
CCUG30698	59	CC1	BG1	2	22	15	6	2	1	Ireland	human_stool	CP011965
7	60	CC1	BG1	2	2	1	2	22	24	USA	commercial_probiotic	LKSU01000000
9	60	CC1	BG1	2	2	1	2	22	24	USA	commercial_probiotic	LKSV01000000
DS7_3	60	CC1	BG1	2	2	1	2	22	24	USA	human	QDIG01000000
35624	60	CC1	BG1	2	2	1	2	22	24	Ireland	human_stool	CP013673
MC_42	61	CC1	BG1	2	22	25	23	2	7	Russia	human_stool	LNCM01000000
CMW7750	62	CC1	BG1	2	2	26	2	2	25	USA	human_vagina	LRPQ01000000
121.2	63	CC1	BG1	17	1	27	6	4	1	others	human_stool	LSUK01000000
379	64	singleton	singleton	25	2	1	24	2	26	Russia	human_stool	LKUQ01000000
IN_07	65	singleton	singleton	26	2	28	25	23	27	others	human_stool	BCYF01000000
IN_F29	66	singleton	singleton	27	34	29	26	19	28	others	human_stool	BCYG01000000
LO_06	67	singleton	singleton	28	35	30	2	2	2	Japan	human_stool	BCYH01000000
LO_10	68	CC3	BG8	29	1	31	2	2	29	Japan	human_stool	BCYI01000000
LO_21	69	CC1	BG1	2	2	32	2	2	1	Japan	human_stool	BCYJ01000000
LO_C29	70	CC1	BG1	16	2	1	2	2	30	Japan	human_stool	BCYK01000000
LO_K29a	71	CC1	BG1	2	2	3	2	2	31	Japan	human_stool	BCYL01000000
LO_K29b	72	CC1	BG1	5	2	3	13	16	1	Japan	human_stool	BCYM01000000
AH1206	73	CC1	BG1	18	2	1	2	2	21	Ireland	human_stool	CP016019
BSM11_5	74	singleton	singleton	11	36	2	14	15	32	Kenya	human_stool	MOAE01000000
TPY12_1	75	singleton	singleton	30	37	33	27	19	33	Kenya	human_stool	MOAF01000000
296B	76	CC1	BG1	18	1	2	2	16	1	Italy	human_stool	MLZK01000000
W11	77	singleton	singleton	31	2	34	3	2	34	Italy	human_stool	MRBG01000000
1897B	78	CC10	BG4	32	38	35	28	19	35	Italy	human_milk	NAQC01000000
1890B	79	CC1	BG1	2	1	36	13	2	7	Italy	human_stool	NAQH01000000
1886B	80	CC1	BG1	25	2	17	2	2	1	Italy	human_milk	NAQL01000000
Indica	81	CC1	BG1	2	1	27	2	4	1	India	human_stool	NQMV01000000
DPC6317	82	CC1	BG1	33	2	17	13	2	1	Ireland	human_stool	PJDQ01000000
APC1504	83	CC1	BG1	2	39	1	2	2	36	Ireland	human_stool	PJDS01000000
APC1503	84	CC1	BG1	2	1	37	2	2	25	Ireland	human_stool	PJDT01000000
DPC6321	85	CC1	BG1	2	2	1	14	2	25	Ireland	human_stool	PJDO01000000
DPC6316	86	CC1	BG1	34	2	1	2	2	30	Ireland	human_stool	PJDR01000000
APC1482	87	CC1	BG1	2	2	1	2	2	1	Ireland	human_stool	PJDU01000000
TF08_4AC	87	CC1	BG1	2	2	1	2	2	1	China	human_stool	QSRH01000000
APC1477	88	CC1	BG1	2	2	15	2	2	37	Ireland	human_stool	PJDX01000000
APC1478	88	CC1	BG1	2	2	15	2	2	37	Ireland	human_stool	PJDW01000000
APC1480	89	CC1	BG1	2	1	1	2	2	1	Ireland	human_stool	PJDV01000000
AM34_3	90	CC1	BG1	2	22	1	2	2	1	China	human_stool	QSIE01000000
APC1472	90	CC1	BG1	2	22	1	2	2	1	Ireland	human_stool	PJEA01000000
APC1473	91	singleton	singleton	2	31	17	29	2	38	Ireland	human_stool	PJDZ01000000
APC1468	92	CC1	BG1	2	2	26	2	4	39	Ireland	human_stool	PJEB01000000
APC1465	93	singleton	singleton	35	1	17	14	2	39	Ireland	human_stool	PJED01000000
APC1466	93	singleton	singleton	35	1	17	14	2	39	Ireland	human_stool	PJEC01000000
APC1464	94	CC1	BG1	2	1	3	6	2	25	Ireland	human_stool	PJEE01000000
APC1462	95	CC1	BG1	2	2	3	2	2	25	Ireland	human_stool	PJEF01000000
DPC6323	96	CC1	BG1	36	2	26	2	2	1	Ireland	human_stool	PJDN01000000
DPC6320	97	CC3	BG8	37	1	31	2	2	40	Ireland	human_stool	PJDP01000000
APC1476	98	CC1	BG1	38	2	26	2	2	41	Ireland	human_stool	PJDY01000000
APC1461	99	singleton	singleton	39	40	2	14	15	8	Ireland	human_stool	PJEG01000000
UMB0788	100	CC1	BG1	2	1	6	13	21	42	USA	human_urinary	PKGP01000000
DS1_3	101	singleton	singleton	18	26	2	30	24	1	USA	human	QDIW01000000
DS15_3	101	singleton	singleton	18	26	2	30	24	1	USA	human	QDIQ01000000
DS18_3	101	singleton	singleton	18	26	2	30	24	1	USA	human	QDJB01000000
DS9_3	101	singleton	singleton	18	26	2	30	24	1	USA	human	QDIF01000000
MCC10103	101	singleton	singleton	18	26	2	30	24	1	Japan	human_stool	SHSW01000000
DS32_3	102	CC1	BG1	37	2	2	6	2	1	USA	human	QDIY01000000
UMA026	103	singleton	singleton	40	41	2	14	25	43	USA	cattle_stool	PHUM01000000
BORI	104	singleton	singleton	2	22	1	13	26	44	others	human_stool	CP031133
N2E12	105	singleton	singleton	2	1	38	6	22	45	Kenya	human_vagina	NJNX01000000
N5E04	106	singleton	singleton	41	42	39	13	2	46	Kenya	human_vagina	NJNS01000000
815	107	CC1	BG1	18	1	17	13	2	1	India	human_stool	VICA01000000
N3E01_2	107	CC1	BG1	18	1	17	13	2	1	Kenya	human_vagina	NJNT01000000
239_2	108	CC10	BG4	42	38	40	28	19	35	others	human_vagina	NJNZ01000000
TM04_17	109	CC1	BG1	2	1	6	2	2	2	China	human_stool	QSPY01000000
TM02_7	110	CC1	BG1	2	43	41	13	2	25	China	human_stool	QSQD01000000
TF07_31	111	CC1	BG1	2	22	27	6	1	1	China	human_stool	QSRQ01000000
TF07_34	111	CC1	BG1	2	22	27	6	1	1	China	human_stool	QSRP01000000
TF07_39	111	CC1	BG1	2	22	27	6	1	1	China	human_stool	QSRO01000000
TF06_12AC	112	CC1	BG1	2	2	3	13	5	1	China	human_stool	QSSF01000000
TF06_45A	112	CC1	BG1	2	2	3	13	5	1	China	human_stool	QSRZ01000000
TF01_22	113	singleton	singleton	17	5	3	13	2	47	China	human_stool	QSSW01000000
OM05_2BH	114	CC1	BG1	43	2	1	2	2	25	China	human_stool	QSUI01000000
AF27_1BH	115	CC1	BG1	2	2	3	2	2	1	China	human_stool	QRTM01000000
AF26_10	116	CC1	BG1	2	44	3	2	2	2	China	human_stool	QRTY01000000
OF01_16	117	CC1	BG1	2	2	3	13	2	22	China	human_stool	QSDD01000000
AF14_22	118	CC1	BG1	2	1	2	2	21	22	China	human_stool	QRZJ01000000
AF14_34	118	CC1	BG1	2	1	2	2	21	22	China	human_stool	QRZE01000000
AF11_41	119	CC1	BG1	2	1	26	13	2	1	China	human_stool	QSAM01000000
AF11_12	120	CC1	BG1	2	1	26	2	2	1	China	human_stool	QSAR01000000
AF08_2	121	singleton	singleton	44	45	1	6	2	25	China	human_stool	QSAY01000000
AF05_16	122	CC1	BG1	2	2	25	6	2	48	China	human_stool	QSBG01000000
AF05_2	122	CC1	BG1	2	2	25	6	2	48	China	human_stool	QSBF01000000
AF04_13	123	CC1	BG1	2	46	1	6	2	49	China	human_stool	QSBN01000000
AF03_20	124	CC1	BG1	2	2	27	2	2	1	China	human_stool	QSBS01000000
AF03_27	124	CC1	BG1	2	2	27	2	2	1	China	human_stool	QSBQ01000000
AF03_10	125	CC1	BG1	2	47	27	2	2	1	China	human_stool	QSBU01000000
TM06_1	126	CC1	BG1	2	48	3	13	2	1	China	human_stool	QSPJ01000000
TM05_14	127	CC1	BG1	2	2	3	13	2	1	China	human_stool	QSPR01000000
TM04_48B	128	CC1	BG1	2	22	6	2	2	2	China	human_stool	QSPU01000000
AM39_8AC	129	CC4	BG5	17	5	17	31	2	1	China	human_stool	QSGR01000000
AM42_13AT	130	CC1	BG1	45	49	1	2	2	1	China	human_stool	QSGC01000000
AM39_10AC	131	CC4	BG5	17	5	4	31	2	1	China	human_stool	QSGY01000000
AM31_13LB	132	CC1	BG1	2	2	3	13	3	7	China	human_stool	QSJE01000000
AM30_9LB	133	singleton	singleton	2	42	42	13	2	47	China	human_stool	QSJH01000000
AM21_20	134	singleton	singleton	2	45	43	2	2	4	China	human_stool	QRIR01000000
AM20_19AC	135	CC1	BG1	2	2	3	6	2	2	China	human_stool	QRIZ01000000
AM20_3	135	CC1	BG1	2	2	3	6	2	2	China	human_stool	QRIY01000000
AM20_39	135	CC1	BG1	2	2	3	6	2	2	China	human_stool	QRIW01000000
AM16_2	136	CC1	BG1	2	2	1	13	2	15	China	human_stool	QRKK01000000
AM12_16	137	CC1	BG1	2	1	25	13	26	1	China	human_stool	QRLQ01000000
AM11_2	138	CC1	BG1	37	50	1	13	2	1	China	human_stool	QRLW01000000
AM11_5	138	CC1	BG1	37	50	1	13	2	1	China	human_stool	QRLT01000000
AM10_15B	139	singleton	singleton	18	51	44	2	2	30	China	human_stool	QRMG01000000
AF36_1	140	CC1	BG1	46	1	15	2	2	1	China	human_stool	QRPJ01000000
AF35_13AC	141	singleton	singleton	47	52	17	3	4	50	China	human_stool	QRPR01000000
AF34_9AC	142	CC1	BG1	2	53	17	13	2	1	China	human_stool	QRPT01000000
AF30_11	143	CC1	BG1	2	54	3	3	2	25	China	human_stool	QRQW01000000
AF30_12	143	CC1	BG1	2	54	3	3	2	25	China	human_stool	QRQV01000000
ICIS_505	144	CC1	BG1	48	2	17	13	16	1	Russia	human_stool	RJZF01000000
VKPM_Ac_1636	145	CC1	BG1	49	2	17	32	2	1	Russia	human_stool	RZHL01000000
1	146	CC1	BG1	2	2	25	6	2	1	China	human_stool	ULGZ01000000
BB_79	146	CC1	BG1	2	2	25	6	2	1	China	human_stool	PIYT00000000
JCM_7052	146	CC1	BG1	2	2	25	6	2	1	Japan	human_stool	AP022379
KCTC_3420	146	CC1	BG1	2	2	25	6	2	1	Korea	human_stool	CP062944
bk_0021	147	CC1	BG1	2	27	6	13	27	25	USA	human_stool	RCXP01000000
C11A10B	148	singleton	singleton	11	2	3	3	4	51	China	human_stool	QKOJ01000000
YS108R	148	singleton	singleton	11	2	3	3	4	51	China	human_stool	CP029796
MCC10114	149	CC1	BG1	2	2	1	13	2	25	Japan	human_stool	SHTD01000000
S01A.meta.bin_3	149	CC1	BG1	2	2	1	13	2	25	Australia	human_stool	RPSQ01000000
S01B.meta.bin_8	149	CC1	BG1	2	2	1	13	2	25	Australia	human_stool	RPTE01000000
S01C.meta.bin_2	149	CC1	BG1	2	2	1	13	2	25	Australia	human_stool	RPTJ01000000
MCC10059	150	CC1	BG1	2	2	45	13	2	1	Japan	human_stool	SHRJ01000000
MCC10111	150	CC1	BG1	2	2	45	13	2	1	Japan	human_stool	SHTA01000000
MCC10113	150	CC1	BG1	2	2	45	13	2	1	Japan	human_stool	SHTC01000000
MCC10115	151	CC1	BG1	28	2	31	14	2	1	Japan	human_stool	SHTE01000000
MCC10108	152	singleton	singleton	50	55	46	6	16	20	Japan	human_stool	SHSZ01000000
MCC10101	153	CC1	BG1	17	1	31	13	2	1	Japan	human_stool	SHSU01000000
MCC10106	154	singleton	singleton	51	2	1	13	28	52	Japan	human_stool	SHSX01000000
MCC10099	155	CC1	BG1	2	26	2	6	2	1	Japan	human_stool	SHSS01000000
MCC10102	156	CC1	BG1	2	27	15	13	2	53	Japan	human_stool	SHSV01000000
MCC10107	157	CC1	BG1	52	1	31	6	2	25	Japan	human_stool	SHSY01000000
MCC10097	158	CC1	BG1	53	26	6	13	16	1	Japan	human_stool	SHSQ01000000
MCC10098	159	CC1	BG1	2	1	47	2	2	1	Japan	human_stool	SHSR01000000
MCC10095	160	CC1	BG1	18	42	1	15	2	1	Japan	human_stool	SHSO01000000
MCC10093	161	singleton	singleton	17	2	48	13	16	22	Japan	human_stool	SHSM01000000
MCC10094	162	CC1	BG1	2	1	3	13	2	1	Japan	human_stool	SHSN01000000
MCC10092	163	CC1	BG1	2	1	17	2	2	2	Japan	human_stool	SHSL01000000
MCC10112	164	CC1	BG1	53	1	6	13	16	1	Japan	human_stool	SHTB01000000
MCC10116	165	CC1	BG1	2	2	25	6	16	1	Japan	human_stool	SHTF01000000
MCC10100	166	CC1	BG1	2	35	15	13	2	1	Japan	human_stool	SHST01000000
MCC10091	167	CC1	BG1	2	1	2	2	16	25	Japan	human_stool	SHSK01000000
MCC10090	168	CC1	BG1	2	1	2	3	2	1	Japan	human_stool	SHSJ01000000
MCC10096	169	CC1	BG1	2	22	6	2	2	1	Japan	human_stool	SHSP01000000
MCC10023	170	CC1	BG1	2	56	1	13	2	1	Japan	human_stool	SHQE01000000
MCC10089	170	CC1	BG1	2	56	1	13	2	1	Japan	human_stool	SHSI01000000
MCC10087	171	CC1	BG1	54	2	17	33	2	41	Japan	human_stool	SHSH01000000
MCC10086	172	singleton	singleton	2	39	2	34	2	54	Japan	human_stool	SHSG01000000
MCC10084	173	CC1	BG1	2	2	17	13	2	2	Japan	human_stool	SHSE01000000
MCC10081	174	CC1	BG1	2	22	2	13	16	55	Japan	human_stool	SHSC01000000
MCC10080	175	CC6	BG10	37	35	2	13	2	56	Japan	human_stool	SHSB01000000
MCC10078	176	CC1	BG1	2	22	49	35	2	57	Japan	human_stool	SHRZ01000000
MCC10079	177	CC1	BG1	2	1	6	13	29	1	Japan	human_stool	SHSA01000000
MCC10076	178	singleton	singleton	28	1	1	36	2	58	Japan	human_stool	SHRX01000000
MCC10075	179	CC1	BG1	2	27	2	13	2	20	Japan	human_stool	SHRW01000000
MCC10073	180	CC1	BG1	2	22	31	2	2	57	Japan	human_stool	SHRU01000000
MCC10071	181	CC1	BG1	2	2	50	13	2	20	Japan	human_stool	SHRS01000000
MCC10070	182	CC1	BG1	29	22	6	2	2	57	Japan	human_stool	SHRR01000000
MCC10069	183	CC1	BG1	54	2	3	2	2	41	Japan	human_stool	SHRQ01000000
MCC10068	184	CC1	BG1	18	2	6	13	2	1	Japan	human_stool	SHRP01000000
MCC10067	185	CC1	BG1	2	2	2	13	2	1	Japan	human_stool	SHRO01000000
MCC10066	186	CC1	BG1	2	22	1	6	2	2	Japan	human_stool	SHRN01000000
MCC10064	187	CC1	BG1	2	1	6	3	2	1	Japan	human_stool	SHRM01000000
MCC10062	188	CC1	BG1	54	27	6	3	2	1	Japan	human_stool	SHRL01000000
MCC10055	189	CC1	BG1	2	1	6	2	20	59	Japan	human_stool	SHRF01000000
MCC10060	190	CC1	BG1	55	2	15	13	2	1	Japan	human_stool	SHRK01000000
MCC10056	191	CC1	BG1	2	2	6	2	2	25	Japan	human_stool	SHRG01000000
MCC10053	192	CC1	BG1	2	1	51	2	2	1	Japan	human_stool	SHRD01000000
MCC10052	193	singleton	singleton	54	2	17	6	21	2	Japan	human_stool	SHRC01000000
MCC10050	194	CC1	BG1	2	1	15	13	2	25	Japan	human_stool	SHRA01000000
MCC10043	195	CC1	BG1	18	2	6	13	1	1	Japan	human_stool	SHQU01000000
MCC10048	195	CC1	BG1	18	2	6	13	1	1	Japan	human_stool	SHQZ01000000
MCC10046	196	CC1	BG1	2	26	30	2	2	1	Japan	human_stool	SHQX01000000
MCC10045	197	singleton	singleton	56	2	15	2	16	46	Japan	human_stool	SHQW01000000
MCC10044	198	CC1	BG1	2	2	15	2	2	1	Japan	human_stool	SHQV01000000
MCC10041	199	CC1	BG1	2	1	2	13	21	2	Japan	human_stool	SHQS01000000
MCC10035	200	singleton	singleton	3	2	31	37	21	60	Japan	human_stool	SHQN01000000
BAMA_B05	201	CC1	BG1	2	1	6	13	2	1	China	human_stool	CP043002
BIO6283	201	CC1	BG1	2	1	6	13	2	1	others	human_stool	JABRBV01000000
MCC10009	201	CC1	BG1	2	1	6	13	2	1	Japan	human_stool	SHPS01000000
MCC10017	201	CC1	BG1	2	1	6	13	2	1	Japan	human_stool	SHPZ01000000
MCC10036	201	CC1	BG1	2	1	6	13	2	1	Japan	human_stool	SHQO01000000
MCC10034	202	CC1	BG1	54	1	31	13	2	56	Japan	human_stool	SHQM01000000
MCC10033	203	CC1	BG1	2	2	52	13	2	61	Japan	human_stool	SHQL01000000
MCC10031	204	CC1	BG1	2	1	15	2	30	25	Japan	human_stool	SHQK01000000
MCC10124	204	CC1	BG1	2	1	15	2	30	25	Japan	human_stool	SHTL01000000
MCC10125	204	CC1	BG1	2	1	15	2	30	25	Japan	human_stool	SHTM01000000
MCC10029	205	singleton	singleton	57	2	2	3	21	62	Japan	human_stool	SHQI01000000
MCC10025	206	singleton	singleton	3	2	53	6	21	1	Japan	human_stool	SHQF01000000
MCC10021	207	CC1	BG1	58	2	15	2	2	1	Japan	human_stool	SHQC01000000
MCC10022	208	CC1	BG1	28	2	6	13	2	1	Japan	human_stool	SHQD01000000
MCC10018	209	CC1	BG1	18	1	54	13	2	1	Japan	human_stool	SHQA01000000
MCC10015	210	singleton	singleton	31	22	1	38	2	63	Japan	human_stool	SHPX01000000
MCC10014	211	CC1	BG1	2	2	31	2	2	1	Japan	human_stool	SHPW01000000
MCC10012	212	CC1	BG1	2	22	6	13	16	2	Japan	human_stool	SHPV01000000
MCC10006	213	CC1	BG1	2	2	55	13	2	1	Japan	human_stool	SHPP01000000
MCC10010	213	CC1	BG1	2	2	55	13	2	1	Japan	human_stool	SHPT01000000
MCC10008	214	singleton	singleton	3	1	56	39	28	61	Japan	human_stool	SHPR01000000
MCC10007	215	CC1	BG1	2	56	6	13	2	53	Japan	human_stool	SHPQ01000000
MCC10004	216	singleton	singleton	2	2	34	37	2	64	Japan	human_stool	SHPO01000000
MCC10003	217	singleton	singleton	59	1	25	2	2	65	Japan	human_stool	SHPN01000000
MCC10085	218	singleton	singleton	60	22	2	40	2	66	Japan	human_stool	SHSF01000000
MCC10130	218	singleton	singleton	60	22	2	40	2	66	Japan	human_stool	SHTR01000000
MCC10083	219	CC6	BG10	61	35	2	13	2	56	Japan	human_stool	SHSD01000000
MCC10077	220	CC1	BG1	2	2	6	6	2	15	Japan	human_stool	SHRY01000000
MCC10074	221	CC1	BG1	62	22	2	2	2	1	Japan	human_stool	SHRV01000000
MCC10072	222	CC1	BG1	2	22	25	13	2	25	Japan	human_stool	SHRT01000000
MCC10058	223	CC1	BG1	2	1	1	2	2	12	Japan	human_stool	SHRI01000000
MCC10054	224	CC1	BG1	2	1	25	13	2	1	Japan	human_stool	SHRE01000000
MCC10057	225	singleton	singleton	63	57	2	13	2	41	Japan	human_stool	SHRH01000000
MCC10051	226	CC7	BG9	25	22	25	2	2	43	Japan	human_stool	SHRB01000000
MCC10047	227	CC1	BG1	2	22	1	2	16	1	Japan	human_stool	SHQY01000000
MCC10039	228	CC1	BG1	2	27	4	41	2	1	Japan	human_stool	SHQQ01000000
MCC10121	228	CC1	BG1	2	27	4	41	2	1	Japan	human_stool	SHTJ01000000
MCC10040	229	singleton	singleton	64	29	25	42	2	2	Japan	human_stool	SHQR01000000
MCC10038	230	singleton	singleton	65	58	23	13	21	1	Japan	human_stool	SHQP01000000
MCC10028	231	singleton	singleton	29	2	31	3	31	1	Japan	human_stool	SHQH01000000
MCC10019	232	CC7	BG9	25	22	25	2	2	48	Japan	human_stool	SHQB01000000
MCC10027	233	CC1	BG1	2	1	2	13	2	2	Japan	human_stool	SHQG01000000
MCC10016	234	CC1	BG1	48	35	6	2	2	1	Japan	human_stool	SHPY01000000
MCC10011	235	CC1	BG1	18	22	1	13	2	25	Japan	human_stool	SHPU01000000
MCC10002	236	CC1	BG1	18	59	2	6	2	1	Japan	human_stool	SHPM01000000
MCC10212	237	CC1	BG1	2	2	3	3	2	1	Japan	human_stool	SHTQ01000000
MCC10127	238	CC1	BG1	2	2	2	13	16	67	Japan	human_stool	SHTS01000000
MCC10126	239	CC1	BG1	66	22	1	6	2	1	Japan	human_stool	SHTN01000000
MCC10118	240	CC1	BG1	2	1	6	2	2	1	Japan	human_stool	SHTH01000000
MCC10120	241	CC1	BG1	2	60	2	13	2	7	Japan	human_stool	SHTU01000000
MCC10117	242	CC1	BG1	3	1	2	43	2	1	Japan	human_stool	SHTG01000000
MCC10129	243	CC1	BG1	2	60	57	2	16	1	Japan	human_stool	SHTP01000000
MCC10128	244	CC1	BG1	2	2	2	40	16	57	Japan	human_stool	SHTO01000000
MCC10123	245	CC1	BG1	2	1	25	3	2	1	Japan	human_stool	SHTK01000000
MCC10122	246	CC1	BG1	2	2	31	2	2	68	Japan	human_stool	SHTT01000000
MCC10119	247	CC1	BG1	2	56	6	2	2	53	Japan	human_stool	SHTI01000000
UBBI_01	248	singleton	singleton	67	61	58	44	19	69	India	fermented_food	SSWL01000000
51A	249	CC1	BG1	2	1	13	13	2	41	others	others	CP026999
ZJ1	250	CC1	BG1	2	45	59	13	2	1	China	human_stool	CP040235
BSD2780061688b_171218_H1	251	CC8	BG6	18	62	6	2	16	70	USA	human_stool	JADMOM010000000
BSD2780061688st2_H1	251	CC8	BG6	18	62	6	2	16	70	USA	human_stool	SPFS01000000
1001271B_150615_B4	252	CC1	BG1	2	2	2	6	2	1	USA	human_stool	JADPCO010000000
1001271st1_B4	252	CC1	BG1	2	2	2	6	2	1	USA	human_stool	SPGA01000000
1001175B_160314_B2	253	CC1	BG1	68	1	6	13	2	2	USA	human_stool	JADNOO010000000
1001175st1_G10	253	CC1	BG1	68	1	6	13	2	2	USA	human_stool	SPGO01000000
CR15	254	CC1	BG1	2	63	27	2	2	1	USA	human_stool	SZNG01000000
S09C.meta.bin_6	255	singleton	singleton	69	29	60	13	32	71	Australia	human_stool	RQBZ01000000
S08A.meta.bin_6	256	singleton	singleton	2	64	61	2	2	30	Australia	human_stool	RQAF01000000
S08C.meta.bin_5	257	CC1	BG1	2	2	30	2	2	12	Australia	human_stool	RQAY01000000
S05A.meta.bin_5	258	CC1	BG1	2	2	17	2	2	2	Australia	human_stool	RPWY01000000
S05C.meta.bin_8	258	CC1	BG1	2	2	17	2	2	2	Australia	human_stool	RPXW01000000
S05B.meta.bin_5	259	CC1	BG1	2	2	17	2	2	72	Australia	human_stool	RPXK01000000
S04A.meta.bin_4	260	singleton	singleton	70	22	6	3	2	25	Australia	human_stool	RPVZ01000000
S04B.meta.bin_1	260	singleton	singleton	70	22	6	3	2	25	Australia	human_stool	RPWF01000000
S04C.meta.bin_3	260	singleton	singleton	70	22	6	3	2	25	Australia	human_stool	RPWO01000000
S02B.meta.bin_5	261	CC1	BG1	2	1	2	13	33	24	Australia	human_stool	RPUC01000000
S02C.meta.bin_11	261	CC1	BG1	2	1	2	13	33	24	Australia	human_stool	RPUJ01000000
LMAG_92	262	CC1	BG1	2	1	25	13	20	25	Japan	human_stool	NANF01000000
LMAG_34	263	CC1	BG1	2	65	6	3	2	41	others	human_stool	NAKZ01000000
LTBL16	264	CC1	BG1	2	2	25	6	2	2	China	human_stool	CP034089
JSRL_03	265	CC1	BG1	3	2	2	13	2	1	Korea	human_stool	WOWU01000000
JSRL02	265	CC1	BG1	3	2	2	13	2	1	Korea	human_stool	CP046514
UMA3015	266	CC1	BG1	2	2	15	2	34	1	USA	human_stool	RJJN01000000
CACC_517	267	CC1	BG1	17	27	62	3	2	1	Korea	dog_stool	CP048001
Jih1	268	CC1	BG1	2	66	25	13	2	1	Japan	human_stool	AP022868
BIM_B_813D	269	CC1	BG1	71	22	25	23	2	7	others	others	CP060493
LC67	270	CC1	BG1	2	22	27	13	2	25	Korea	human_stool	CP060588
COPD002	271	singleton	singleton	72	26	1	2	2	2	Australia	human_stool	WGSB01000000
COPD006	272	singleton	singleton	2	2	40	13	35	16	Australia	human_stool	WGSF01000000
COPD003	273	CC1	BG1	2	25	2	13	2	8	Australia	human_stool	WGSC01000000
KCTC_5914	274	CC1	BG1	2	2	63	2	2	24	Korea	human_stool	CP062947
KCTC_5934	274	CC1	BG1	2	2	63	2	2	24	Korea	human_stool	CP062937
JCM_7050	275	CC1	BG1	2	2	2	13	3	1	Japan	human_stool	CP062949
JCM_11340	276	CC1	BG1	18	1	2	6	2	73	Japan	human_stool	CP062945
JCM_11341	276	CC1	BG1	18	1	2	6	2	73	Japan	human_stool	CP062950
JCM_7055	277	CC1	BG1	16	67	17	13	2	1	Japan	human_stool	CP062964
KCTC_5915	278	singleton	singleton	73	68	2	45	15	8	Korea	human_stool	CP062943
JCM_11660	279	CC1	BG1	2	26	1	13	2	1	Japan	human_stool	CP062952
JCM_11347	280	singleton	singleton	74	69	28	46	36	74	Japan	human_stool	CP062951
1001099B_141217_H2	281	CC1	BG1	2	2	3	6	2	1	USA	human_stool	JADMTV010000000
D46t1_190503_C6	282	CC1	BG1	2	2	2	6	2	2	USA	human_stool	JADMUN010000000
J1101004_170508_D4	283	singleton	singleton	2	70	1	13	37	2	USA	human_stool	JADMVV010000000
BSD2780061689_150309_E10	284	singleton	singleton	2	2	17	47	1	25	USA	human_stool	JADNAG010000000
D59t2_181005_F6	285	singleton	singleton	17	1	1	2	16	2	USA	human_stool	JADNBL010000000
BSD2780120874_150323_E3	286	CC1	BG1	2	27	6	13	38	75	USA	human_stool	JADNCJ010000000
BSD2780061688_150302_C8	287	CC8	BG6	18	62	25	2	16	70	USA	human_stool	JADNCO010000000
D6t1_180914_B2	288	CC1	BG1	2	1	17	2	4	30	USA	human_stool	JADNGT010000000
D6t1_180914_F8	288	CC1	BG1	2	1	17	2	4	30	USA	human_stool	JADNCU010000000
D52t1_170925_H5	289	CC1	BG1	2	1	2	2	2	76	USA	human_stool	JADNHG010000000
1001275B_160808_B3	290	CC1	BG1	2	22	1	6	2	40	USA	human_stool	JADNHR010000000
D31t1_170403_F11	291	CC1	BG1	2	1	50	6	2	1	USA	human_stool	JADNIF010000000
1001136B_160425_B5	292	CC1	BG1	17	22	1	13	2	1	USA	human_stool	JADNJT010000000
BSD2780120874_150323_H5	293	singleton	singleton	2	27	6	2	21	77	USA	human_stool	JADNLW010000000
BSD2780120875_150330_F5	294	CC1	BG1	2	1	6	13	2	25	USA	human_stool	JADMOK010000000
1001713B170214_170313_H7	295	CC1	BG1	2	1	3	13	3	78	USA	human_stool	JADMOR010000000
1001095H_141210_B2	296	CC1	BG1	2	71	1	6	2	1	USA	human_stool	JADMOZ010000000
1001302B_160321_G1	297	CC1	BG1	2	1	3	2	4	1	USA	human_stool	JADMSA010000000
D41t1_190614_F6	298	singleton	singleton	2	22	3	13	15	40	USA	human_stool	JADMSF010000000
D31t1_170403_B2	299	CC1	BG1	2	1	2	6	4	1	USA	human_stool	JADPDI010000000
BSD2780061687b_171204_C6	300	CC1	BG1	2	27	3	48	2	2	USA	human_stool	JADPDM010000000
BSD2780061687b_171204_F1	300	CC1	BG1	2	27	3	48	2	2	USA	human_stool	JADPFY010000000
1001270J_160509_E11	301	CC1	BG1	2	1	6	35	15	1	USA	human_stool	JADPES010000000
1001254J_160919_E2	302	singleton	singleton	2	2	64	49	16	22	USA	human_stool	JADPDA010000000
1001262B_160229_E5	302	singleton	singleton	2	2	64	49	16	22	USA	human_stool	JADPAC010000000
1001283B150225_161107_F12	303	singleton	singleton	75	27	65	13	2	79	USA	human_stool	JADPAR010000000
D33t1_170424_E8	304	CC1	BG1	2	22	2	2	2	1	USA	human_stool	JADPBA010000000
1001270J_160509_F3	305	CC1	BG1	2	1	1	35	2	1	USA	human_stool	JADPBO010000000
1001283B150225_161107_D10	306	CC1	BG1	2	72	15	2	2	1	USA	human_stool	JADPBV010000000
1001275B_160808_A8	307	singleton	singleton	76	73	2	13	39	1	USA	human_stool	JADPBZ010000000
D53t1_180928_E2	308	CC1	BG1	2	1	66	6	2	1	USA	human_stool	JADPCM010000000
BSD2780120875b_170604_H11	309	singleton	singleton	2	74	2	50	2	22	USA	human_stool	JADPCP010000000
J1101437_171009_B2	310	CC1	BG1	2	2	37	13	21	1	USA	human_stool	JADPCU010000000
VKPM_Ac_1635	311	CC1	BG1	2	2	1	30	2	1	Russia	human_stool	JACTOE010000000
CECT7894	312	CC1	BG1	2	2	67	2	21	12	others	human_stool	WKJF01000000
1B	313	CC1	BG1	2	2	17	13	2	1	Italy	human_stool	JAESIO010000000
39B	313	CC1	BG1	2	2	17	13	2	1	Italy	human_stool	JACZEJ010000000
3B	313	CC1	BG1	2	2	17	13	2	1	Italy	human_stool	JAERWJ010000000
2074B	314	singleton	singleton	77	75	68	14	15	8	Italy	cattle_stool	JAERWB010000000
2005B	315	singleton	singleton	78	76	2	51	15	8	Italy	dog_stool	JAERWC010000000
458B	316	CC1	BG1	2	1	2	49	2	2	Italy	human_stool	JAESIN010000000
359B	317	CC1	BG1	18	2	2	2	2	24	Italy	human_stool	JAERWD010000000
209B	318	singleton	singleton	79	68	15	14	15	8	Italy	human_stool	JAERWE010000000
67B	319	CC1	BG1	2	1	26	13	3	1	Italy	human_stool	JAERWH010000000
134B	320	CC5	BG3	11	2	6	52	4	1	Italy	human_stool	JAERWF010000000
108B	321	CC5	BG3	11	2	17	52	4	1	Italy	human_stool	JAERWG010000000
20B	322	CC1	BG1	80	22	1	6	21	1	Italy	human_stool	JAERWI010000000
Bifido_09	323	singleton	singleton	81	2	1	13	16	47	Norway	human_blood	FTRF01000000
Bifido_04	324	singleton	singleton	82	77	69	53	2	80	Norway	human_blood	FTRG01000000
Bifido_01	325	CC1	BG1	2	2	15	2	4	2	Norway	human_blood	FTRH01000000
Bifido_05	326	CC1	BG1	2	2	6	2	37	1	Norway	human_blood	FTRJ01000000
Bifido_03	327	CC1	BG1	2	22	3	2	34	81	Norway	human_blood	FTRI01000000
Bifido_06	328	CC1	BG1	20	1	17	6	2	1	Norway	human_blood	FTRO01000000
Bifido_12	329	CC1	BG1	2	78	25	3	2	1	Norway	human_blood	FTRS01000000
Bifido_02	330	CC1	BG1	18	22	3	2	2	2	Norway	human_blood	FTRQ01000000
4	331	singleton	singleton	83	79	70	54	40	82	Bangladeshi	human_stool	CABHML01000000
MC1	331	singleton	singleton	83	79	70	54	40	82	USA	human_stool	CAAKNS010000000
5	332	singleton	singleton	84	80	71	55	23	69	Bangladeshi	human_stool	CABHMM01000000
MC2	332	singleton	singleton	84	80	71	55	23	69	USA	human_stool	CAAKOD010000000
nd	333	singleton	singleton	42	38	72	28	41	83	others	human_stool	CABHOC01000000
2_mod	334	singleton	singleton	85	81	56	56	40	84	USA	human_stool	CABHMO010000000
3_mod	335	singleton	singleton	86	82	2	57	42	85	others	others	CABHMR010000000
BG463.m5.93_JG	336	singleton	singleton	27	83	73	58	23	86	others	others	CABHND01000000
JG_Bg463	336	singleton	singleton	27	83	73	58	23	86	others	others	CABHNT010000000
LH_12	337	CC1	BG1	18	22	6	13	2	1	UK	human_stool	CABWJY010000000
LH_206	338	CC1	BG1	2	78	3	2	2	1	UK	human_stool	CABWKA010000000
LH_277	338	CC1	BG1	2	78	3	2	2	1	UK	human_stool	CABWKG010000000
LH_664	339	singleton	singleton	87	84	74	44	43	87	UK	human_stool	CABWKI010000000
LH_665	339	singleton	singleton	87	84	74	44	43	87	UK	human_stool	CABWKE010000000
LH_666	339	singleton	singleton	87	84	74	44	43	87	UK	human_stool	CABWKF010000000
LH_23	340	singleton	singleton	88	85	75	44	23	1	UK	human_stool	CABWKH010000000
SRR341660_bin.4	341	CC1	BG1	2	86	3	6	2	88	others	human_stool	CAJKXJ010000000
